# Supplementary material for: Detection of COVID-19 in X-ray Images Using Densely Connected Squeeze Convolutional Neural Network (DCSCNN): Focusing on Interpretability and Explainability of the Black Box Model
Source: Sensors (Basel). 2022 Dec 18;22(24):9983. doi: 10.3390/s22249983 (PMC9781899; doi:10.3390/s22249983)
Supplement: Supplementary file 1 [file sensors-22-09983-s001.zip]

Archive with 1 entries (1 files):
- sensors-2058457-supplementary.pdf
